# Supplementary material for: The Drug H+ Antiporter FgQdr2 Is Essential for Multiple Drug Resistance, Ion Homeostasis, and Pathogenicity in Fusarium graminearum
Source: J Fungi (Basel). 2022 Sep 26;8(10):1009. doi: 10.3390/jof8101009 (PMC9605015; doi:10.3390/jof8101009)
Supplement: Supplementary file 1 [file jof-08-01009-s001.zip]

Archive with 4 entries (3 files):
- jof-1934311-Supplementary Files-latext/
- jof-1934311-Supplementary Files-latext/Figures.pdf
- jof-1934311-Supplementary Files-latext/Table S1.pdf
- jof-1934311-Supplementary Files-latext/Table S2.xls
