# Supplementary material for: The Drug H+ Antiporter FgQdr2 Is Essential for Multiple Drug Resistance, Ion Homeostasis, and Pathogenicity in Fusarium graminearum
Source: J Fungi (Basel). 2022 Sep 26;8(10):1009. doi: 10.3390/jof8101009 (PMC9605015; doi:10.3390/jof8101009)
Supplement: Supplementary file 1 [file jof-08-01009-s001.zip › jof-1934311-Supplementary Files-latext/Table S2.xls]

## Sheet: MFS
Table S2: The collection of phenotypic analyses for 34 DHA transporter deletion mutants of F. graminearum.
Family	Strains	Fungicide sensitivity
		0.1 μg/ml Prochloraz	0.25 μg/ml Tebuconazole	5 μg/ml Tridemorph	20 μg/ml Spiroxamine	0.5 μg/ml Carbendazim	0.045 μg/ml Fludioxonil	10 μg/ml Iprodione	0.2 μg/ml Phenamacril	0.05 μg/ml Pydiflumetofen
DHA1	Fg00226	-	-	-	-	-	-	-	-	-
	Fg01584	-	-	-	-	-	-	-	-	-
	Fg02675	-	-	-	-	-	-	-	-	-
	Fg02865	-	-	-	-	-	-	-	-	-
	Fg03330	-	-	-	-	-	-	-	-	-
	Fg03725	-	-	-	-	-	-	-	-	-
	Fg04317	-	-	-	-	-	-	-	-	-
	Fg04370	-	-	-	-	-	-	-	-	-
	Fg05119	-	-	-	-	-	-	-	-	-
	Fg06142	-	-	-	-	-	-	-	-	-
	Fg06569	-	-	-	-	-	-	-	-	-
	Fg08672	-	-	-	-	-	-	-	-	-
	Fg09335	-	-	-	-	-	-	-	-	-
	Fg09697	-	-	-	-	-	-	-	-	-
	Fg09737	S	S	-	-	-	S	S	-	-
	Fg10120	-	-	-	-	-	-	-	-	-
	Fg12141	-	-	-	-	-	-	-	-	-
	Fg02869	-	-	-	-	-	-	-	-	-
	Fg04799	-	-	-	-	-	-	-	-	-
	Fg00183	-	-	-	-	-	-	-	-	-
	Fg05801	-	-	-	-	-	-	-	-	-
DHA2	Fg00593	-	-	-	-	-	-	-	-	-
	Fg02322	-	-	-	-	-	-	-	-	-
	Fg03541	-	-	-	-	-	-	-	-	-
	Fg03772	-	-	-	-	-	-	-	-	-
	Fg04188	-	-	-	-	-	-	-	-	-
	Fg05748	-	-	-	-	-	-	-	-	-
	Fg08575	-	-	-	-	-	-	-	-	-
	Fg08749	S	-	-	-	-	-	-	-	-
	Fg11815	-	-	-	-	-	-	-	-	-
	Fg12768	-	-	-	-	-	-	-	-	-
	Fg13650	-	-	-	-	-	-	-	-	-
	Fg01997	-	-	-	-	-	-	-	-	-
	Fg09595	-	-	-	-	-	-	-	-	-
Sensitivity of each mutant to fungicides. –, normal; S, sensitive; R, resistant.
